# Supplementary material for: Smooth 2D manifold extraction from 3D image stack
Source: Nat Commun. 2017 May 31;8:15554. doi: 10.1038/ncomms15554 (PMC5499208; doi:10.1038/ncomms15554)
Supplement: Supplementary Software — The Supplementary Software file is a compressed zip file that contains the Smooth Manifold Extraction plugin for NIH Fiji/ImageJ. Unzip and place the JAR file in the plugins folder of Fiji or ImageJ software to make the "SME Stacking" plugin available from the Fiji/ImageJ Plugins menu. Future versions of the plugin will be available directly from https://github.com/biocompibens/SME. [file ncomms15554-s8.zip]

Archive with 1,522 entries (1,438 files):
- META-INF/
- META-INF/MANIFEST.MF
- SME_PROJECTION_SRC/
- org/
- org/apache/
- org/apache/commons/
- org/apache/commons/math3/
- org/apache/commons/math3/analysis/
- org/apache/commons/math3/analysis/differentiation/
- org/apache/commons/math3/analysis/function/
- org/apache/commons/math3/analysis/integration/
- org/apache/commons/math3/analysis/integration/gauss/
- org/apache/commons/math3/analysis/interpolation/
- org/apache/commons/math3/analysis/polynomials/
- org/apache/commons/math3/analysis/solvers/
- org/apache/commons/math3/complex/
- org/apache/commons/math3/dfp/
- org/apache/commons/math3/distribution/
- org/apache/commons/math3/distribution/fitting/
- org/apache/commons/math3/exception/
- org/apache/commons/math3/exception/util/
- org/apache/commons/math3/filter/
- org/apache/commons/math3/fitting/
- org/apache/commons/math3/fitting/leastsquares/
- org/apache/commons/math3/fraction/
- org/apache/commons/math3/genetics/
- org/apache/commons/math3/geometry/
- org/apache/commons/math3/geometry/enclosing/
- org/apache/commons/math3/geometry/euclidean/
- org/apache/commons/math3/geometry/euclidean/oned/
- org/apache/commons/math3/geometry/euclidean/threed/
- org/apache/commons/math3/geometry/euclidean/twod/
- org/apache/commons/math3/geometry/euclidean/twod/hull/
- org/apache/commons/math3/geometry/hull/
- org/apache/commons/math3/geometry/partitioning/
- org/apache/commons/math3/geometry/partitioning/utilities/
- org/apache/commons/math3/geometry/spherical/
- org/apache/commons/math3/geometry/spherical/oned/
- org/apache/commons/math3/geometry/spherical/twod/
- org/apache/commons/math3/linear/
- org/apache/commons/math3/ml/
- org/apache/commons/math3/ml/clustering/
- org/apache/commons/math3/ml/clustering/evaluation/
- org/apache/commons/math3/ml/distance/
- org/apache/commons/math3/ml/neuralnet/
- org/apache/commons/math3/ml/neuralnet/oned/
- org/apache/commons/math3/ml/neuralnet/sofm/
- org/apache/commons/math3/ml/neuralnet/sofm/util/
- org/apache/commons/math3/ml/neuralnet/twod/
- org/apache/commons/math3/ml/neuralnet/twod/util/
- org/apache/commons/math3/ode/
- org/apache/commons/math3/ode/events/
- org/apache/commons/math3/ode/nonstiff/
- org/apache/commons/math3/ode/sampling/
- org/apache/commons/math3/optim/
- org/apache/commons/math3/optim/linear/
- org/apache/commons/math3/optim/nonlinear/
- org/apache/commons/math3/optim/nonlinear/scalar/
- org/apache/commons/math3/optim/nonlinear/scalar/gradient/
- org/apache/commons/math3/optim/nonlinear/scalar/noderiv/
- org/apache/commons/math3/optim/nonlinear/vector/
- org/apache/commons/math3/optim/nonlinear/vector/jacobian/
- org/apache/commons/math3/optim/univariate/
- org/apache/commons/math3/optimization/
- org/apache/commons/math3/optimization/direct/
- org/apache/commons/math3/optimization/fitting/
- org/apache/commons/math3/optimization/general/
- org/apache/commons/math3/optimization/linear/
- org/apache/commons/math3/optimization/univariate/
- org/apache/commons/math3/primes/
- org/apache/commons/math3/random/
- org/apache/commons/math3/special/
- org/apache/commons/math3/stat/
- org/apache/commons/math3/stat/clustering/
- org/apache/commons/math3/stat/correlation/
- org/apache/commons/math3/stat/descriptive/
- org/apache/commons/math3/stat/descriptive/moment/
- org/apache/commons/math3/stat/descriptive/rank/
- org/apache/commons/math3/stat/descriptive/summary/
- org/apache/commons/math3/stat/inference/
- org/apache/commons/math3/stat/interval/
- org/apache/commons/math3/stat/ranking/
- org/apache/commons/math3/stat/regression/
- org/apache/commons/math3/transform/
- org/apache/commons/math3/util/
- SME_PROJECTION_SRC/OBS_SME_BasicKMeansInterface$ProtoCluster.class
- SME_PROJECTION_SRC/OBS_SME_BasicKMeansInterface.class
- SME_PROJECTION_SRC/OBS_SME_GUI_Main.class
- SME_PROJECTION_SRC/OBS_SME_Plugin_GUI$1.class
- SME_PROJECTION_SRC/OBS_SME_Plugin_GUI$2.class
- SME_PROJECTION_SRC/OBS_SME_Plugin_GUI.class
- SME_PROJECTION_SRC/SME_BenchmarkedKMeansInterface$ProtoCluster.class
- SME_PROJECTION_SRC/SME_BenchmarkedKMeansInterface.class
- SME_PROJECTION_SRC/SME_Cluster.class
- SME_PROJECTION_SRC/SME_Data_Profiler.class
- SME_PROJECTION_SRC/SME_ENS_Complex.class
- SME_PROJECTION_SRC/SME_ENS_Convolver.class
- SME_PROJECTION_SRC/SME_ENS_ENS_Projection_Average_Intensity.class
- SME_PROJECTION_SRC/SME_ENS_EnergyOptimisation$1.class
- SME_PROJECTION_SRC/SME_ENS_EnergyOptimisation$SetVisitorRound.class
- SME_PROJECTION_SRC/SME_ENS_EnergyOptimisation$SetVisitorTestValreset.class
- SME_PROJECTION_SRC/SME_ENS_EnergyOptimisation.class
- SME_PROJECTION_SRC/SME_ENS_Filter_FFT_.class
- SME_PROJECTION_SRC/SME_ENS_GUI_MAIN$TestFrame.class
- SME_PROJECTION_SRC/SME_ENS_GUI_MAIN.class
- SME_PROJECTION_SRC/SME_ENS_GaussianProccessing.class
- SME_PROJECTION_SRC/SME_ENS_Image_Component.class
- SME_PROJECTION_SRC/SME_ENS_Image_Prepare.class
- SME_PROJECTION_SRC/SME_ENS_Kmean_Control.class
- SME_PROJECTION_SRC/SME_ENS_Kmeans_Engine.class
- SME_PROJECTION_SRC/SME_ENS_Manifold_Extraction.class
- SME_PROJECTION_SRC/SME_ENS_PixelPoints.class
- SME_PROJECTION_SRC/SME_ENS_Projection_COLOURS.class
- SME_PROJECTION_SRC/SME_ENS_Projection_Function.class
- SME_PROJECTION_SRC/SME_ENS_Projection_Max_Intensity.class
- SME_PROJECTION_SRC/SME_ENS_Projection_Median_Intensity.class
- SME_PROJECTION_SRC/SME_ENS_Projection_Min_Intensity.class
- SME_PROJECTION_SRC/SME_ENS_Projection_STD_Intensity.class
- SME_PROJECTION_SRC/SME_ENS_Projection_Sum_Intensity.class
- SME_PROJECTION_SRC/SME_ENS_Sml.class
- SME_PROJECTION_SRC/SME_ENS_Sml_TEST.class
- SME_PROJECTION_SRC/SME_ENS_Utils.class
- SME_PROJECTION_SRC/SME_InsufficientMemoryException.class
- SME_PROJECTION_SRC/SME_KMeansListener.class
- SME_PROJECTION_SRC/SME_KMeans_Concurrent$ProtoCluster.class
- SME_PROJECTION_SRC/SME_KMeans_Concurrent$SubtaskManager$1.class
- SME_PROJECTION_SRC/SME_KMeans_Concurrent$SubtaskManager$2.class
- SME_PROJECTION_SRC/SME_KMeans_Concurrent$SubtaskManager$Worker.class
- SME_PROJECTION_SRC/SME_KMeans_Concurrent$SubtaskManager.class
- SME_PROJECTION_SRC/SME_KMeans_Concurrent.class
- SME_PROJECTION_SRC/SME_KMeans_Paralel.class
- SME_PROJECTION_SRC/SME_Plugin_Apply_Manifold.class
- SME_PROJECTION_SRC/SME_Plugin_Get_Manifold$1.class
- SME_PROJECTION_SRC/SME_Plugin_Get_Manifold.class
- SME_PROJECTION_SRC/SME_Plugin_Simple.class
- SME_PROJECTION_SRC/SME_Plugin_Simple_BFIELD.class
- SME_PROJECTION_SRC/SME_Plugin_Simple_CONF.class
- SME_PROJECTION_SRC/SME_Plugin_TEST.class
- SME_PROJECTION_SRC/ZProjector$AverageIntensity.class
- SME_PROJECTION_SRC/ZProjector$MaxIntensity.class
- SME_PROJECTION_SRC/ZProjector$MinIntensity.class
- SME_PROJECTION_SRC/ZProjector$RayFunction.class
- SME_PROJECTION_SRC/ZProjector$StandardDeviation.class
- SME_PROJECTION_SRC/ZProjector.class
- org/apache/commons/math3/Field.class
- org/apache/commons/math3/FieldElement.class
- org/apache/commons/math3/RealFieldElement.class
- org/apache/commons/math3/analysis/BivariateFunction.class
- org/apache/commons/math3/analysis/DifferentiableMultivariateFunction.class
- org/apache/commons/math3/analysis/DifferentiableMultivariateVectorFunction.class
- org/apache/commons/math3/analysis/DifferentiableUnivariateFunction.class
- org/apache/commons/math3/analysis/DifferentiableUnivariateMatrixFunction.class
- org/apache/commons/math3/analysis/DifferentiableUnivariateVectorFunction.class
- org/apache/commons/math3/analysis/FunctionUtils$1.class
- org/apache/commons/math3/analysis/FunctionUtils$10.class
- org/apache/commons/math3/analysis/FunctionUtils$11.class
- org/apache/commons/math3/analysis/FunctionUtils$12.class
- org/apache/commons/math3/analysis/FunctionUtils$13.class
- org/apache/commons/math3/analysis/FunctionUtils$14$1.class
- org/apache/commons/math3/analysis/FunctionUtils$14.class
- org/apache/commons/math3/analysis/FunctionUtils$15.class
- org/apache/commons/math3/analysis/FunctionUtils$16$1.class
- org/apache/commons/math3/analysis/FunctionUtils$16$2.class
- org/apache/commons/math3/analysis/FunctionUtils$16.class
- org/apache/commons/math3/analysis/FunctionUtils$17.class
- org/apache/commons/math3/analysis/FunctionUtils$18$1.class
- org/apache/commons/math3/analysis/FunctionUtils$18.class
- org/apache/commons/math3/analysis/FunctionUtils$19.class
- org/apache/commons/math3/analysis/FunctionUtils$2.class
- org/apache/commons/math3/analysis/FunctionUtils$3$1.class
- org/apache/commons/math3/analysis/FunctionUtils$3.class
- org/apache/commons/math3/analysis/FunctionUtils$4.class
- org/apache/commons/math3/analysis/FunctionUtils$5.class
- org/apache/commons/math3/analysis/FunctionUtils$6$1.class
- org/apache/commons/math3/analysis/FunctionUtils$6.class
- org/apache/commons/math3/analysis/FunctionUtils$7.class
- org/apache/commons/math3/analysis/FunctionUtils$8.class
- org/apache/commons/math3/analysis/FunctionUtils$9$1.class
- org/apache/commons/math3/analysis/FunctionUtils$9.class
- org/apache/commons/math3/analysis/FunctionUtils.class
- org/apache/commons/math3/analysis/MultivariateFunction.class
- org/apache/commons/math3/analysis/MultivariateMatrixFunction.class
- org/apache/commons/math3/analysis/MultivariateVectorFunction.class
- org/apache/commons/math3/analysis/ParametricUnivariateFunction.class
- org/apache/commons/math3/analysis/RealFieldUnivariateFunction.class
- org/apache/commons/math3/analysis/TrivariateFunction.class
- org/apache/commons/math3/analysis/UnivariateFunction.class
- org/apache/commons/math3/analysis/UnivariateMatrixFunction.class
- org/apache/commons/math3/analysis/UnivariateVectorFunction.class
- org/apache/commons/math3/analysis/differentiation/DSCompiler.class
- org/apache/commons/math3/analysis/differentiation/DerivativeStructure$1.class
- org/apache/commons/math3/analysis/differentiation/DerivativeStructure$DataTransferObject.class
- org/apache/commons/math3/analysis/differentiation/DerivativeStructure.class
- org/apache/commons/math3/analysis/differentiation/FiniteDifferencesDifferentiator$1.class
- org/apache/commons/math3/analysis/differentiation/FiniteDifferencesDifferentiator$2.class
- org/apache/commons/math3/analysis/differentiation/FiniteDifferencesDifferentiator$3.class
- org/apache/commons/math3/analysis/differentiation/FiniteDifferencesDifferentiator.class
- org/apache/commons/math3/analysis/differentiation/GradientFunction.class
- org/apache/commons/math3/analysis/differentiation/JacobianFunction.class
- org/apache/commons/math3/analysis/differentiation/MultivariateDifferentiableFunction.class
- org/apache/commons/math3/analysis/differentiation/MultivariateDifferentiableVectorFunction.class
- org/apache/commons/math3/analysis/differentiation/SparseGradient$1.class
- org/apache/commons/math3/analysis/differentiation/SparseGradient.class
- org/apache/commons/math3/analysis/differentiation/UnivariateDifferentiableFunction.class
- org/apache/commons/math3/analysis/differentiation/UnivariateDifferentiableMatrixFunction.class
- org/apache/commons/math3/analysis/differentiation/UnivariateDifferentiableVectorFunction.class
- org/apache/commons/math3/analysis/differentiation/UnivariateFunctionDifferentiator.class
- org/apache/commons/math3/analysis/differentiation/UnivariateMatrixFunctionDifferentiator.class
- org/apache/commons/math3/analysis/differentiation/UnivariateVectorFunctionDifferentiator.class
- org/apache/commons/math3/analysis/differentiation/package-info.class
- org/apache/commons/math3/analysis/function/Abs.class
- org/apache/commons/math3/analysis/function/Acos.class
- org/apache/commons/math3/analysis/function/Acosh.class
- org/apache/commons/math3/analysis/function/Add.class
- org/apache/commons/math3/analysis/function/Asin.class
- org/apache/commons/math3/analysis/function/Asinh.class
- org/apache/commons/math3/analysis/function/Atan.class
- org/apache/commons/math3/analysis/function/Atan2.class
- org/apache/commons/math3/analysis/function/Atanh.class
- org/apache/commons/math3/analysis/function/Cbrt.class
- org/apache/commons/math3/analysis/function/Ceil.class
- org/apache/commons/math3/analysis/function/Constant.class
- org/apache/commons/math3/analysis/function/Cos.class
- org/apache/commons/math3/analysis/function/Cosh.class
- org/apache/commons/math3/analysis/function/Divide.class
- org/apache/commons/math3/analysis/function/Exp.class
- org/apache/commons/math3/analysis/function/Expm1.class
- org/apache/commons/math3/analysis/function/Floor.class
- org/apache/commons/math3/analysis/function/Gaussian$Parametric.class
- org/apache/commons/math3/analysis/function/Gaussian.class
- org/apache/commons/math3/analysis/function/HarmonicOscillator$Parametric.class
- org/apache/commons/math3/analysis/function/HarmonicOscillator.class
- org/apache/commons/math3/analysis/function/Identity.class
- org/apache/commons/math3/analysis/function/Inverse.class
- org/apache/commons/math3/analysis/function/Log.class
- org/apache/commons/math3/analysis/function/Log10.class
- org/apache/commons/math3/analysis/function/Log1p.class
- org/apache/commons/math3/analysis/function/Logistic$Parametric.class
- org/apache/commons/math3/analysis/function/Logistic.class
- org/apache/commons/math3/analysis/function/Logit$Parametric.class
- org/apache/commons/math3/analysis/function/Logit.class
- org/apache/commons/math3/analysis/function/Max.class
- org/apache/commons/math3/analysis/function/Min.class
- org/apache/commons/math3/analysis/function/Minus.class
- org/apache/commons/math3/analysis/function/Multiply.class
- org/apache/commons/math3/analysis/function/Pow.class
- org/apache/commons/math3/analysis/function/Power.class
- org/apache/commons/math3/analysis/function/Rint.class
- org/apache/commons/math3/analysis/function/Sigmoid$Parametric.class
- org/apache/commons/math3/analysis/function/Sigmoid.class
- org/apache/commons/math3/analysis/function/Signum.class
- org/apache/commons/math3/analysis/function/Sin.class
- org/apache/commons/math3/analysis/function/Sinc.class
- org/apache/commons/math3/analysis/function/Sinh.class
- org/apache/commons/math3/analysis/function/Sqrt.class
- org/apache/commons/math3/analysis/function/StepFunction.class
- org/apache/commons/math3/analysis/function/Subtract.class
- org/apache/commons/math3/analysis/function/Tan.class
- org/apache/commons/math3/analysis/function/Tanh.class
- org/apache/commons/math3/analysis/function/Ulp.class
- org/apache/commons/math3/analysis/function/package-info.class
- org/apache/commons/math3/analysis/integration/BaseAbstractUnivariateIntegrator.class
- org/apache/commons/math3/analysis/integration/IterativeLegendreGaussIntegrator$1.class
- org/apache/commons/math3/analysis/integration/IterativeLegendreGaussIntegrator.class
- org/apache/commons/math3/analysis/integration/LegendreGaussIntegrator.class
- org/apache/commons/math3/analysis/integration/MidPointIntegrator.class
- org/apache/commons/math3/analysis/integration/RombergIntegrator.class
- org/apache/commons/math3/analysis/integration/SimpsonIntegrator.class
- org/apache/commons/math3/analysis/integration/TrapezoidIntegrator.class
- org/apache/commons/math3/analysis/integration/UnivariateIntegrator.class
- org/apache/commons/math3/analysis/integration/gauss/BaseRuleFactory.class
- org/apache/commons/math3/analysis/integration/gauss/GaussIntegrator.class
- org/apache/commons/math3/analysis/integration/gauss/GaussIntegratorFactory.class
- org/apache/commons/math3/analysis/integration/gauss/HermiteRuleFactory.class
- org/apache/commons/math3/analysis/integration/gauss/LegendreHighPrecisionRuleFactory.class
- org/apache/commons/math3/analysis/integration/gauss/LegendreRuleFactory.class
- org/apache/commons/math3/analysis/integration/gauss/SymmetricGaussIntegrator.class
- org/apache/commons/math3/analysis/integration/gauss/package-info.class
- org/apache/commons/math3/analysis/integration/package-info.class
- org/apache/commons/math3/analysis/interpolation/AkimaSplineInterpolator.class
- org/apache/commons/math3/analysis/interpolation/BicubicFunction.class
- org/apache/commons/math3/analysis/interpolation/BicubicInterpolatingFunction.class
- org/apache/commons/math3/analysis/interpolation/BicubicInterpolator$1.class
- org/apache/commons/math3/analysis/interpolation/BicubicInterpolator.class
- org/apache/commons/math3/analysis/interpolation/BicubicSplineFunction$1.class
- org/apache/commons/math3/analysis/interpolation/BicubicSplineFunction$2.class
- org/apache/commons/math3/analysis/interpolation/BicubicSplineFunction$3.class
- org/apache/commons/math3/analysis/interpolation/BicubicSplineFunction$4.class
- org/apache/commons/math3/analysis/interpolation/BicubicSplineFunction$5.class
- org/apache/commons/math3/analysis/interpolation/BicubicSplineFunction.class
- org/apache/commons/math3/analysis/interpolation/BicubicSplineInterpolatingFunction.class
- org/apache/commons/math3/analysis/interpolation/BicubicSplineInterpolator.class
- org/apache/commons/math3/analysis/interpolation/BivariateGridInterpolator.class
- org/apache/commons/math3/analysis/interpolation/DividedDifferenceInterpolator.class
- org/apache/commons/math3/analysis/interpolation/FieldHermiteInterpolator.class
- org/apache/commons/math3/analysis/interpolation/HermiteInterpolator.class
- org/apache/commons/math3/analysis/interpolation/InterpolatingMicrosphere$Facet.class
- org/apache/commons/math3/analysis/interpolation/InterpolatingMicrosphere$FacetData.class
- org/apache/commons/math3/analysis/interpolation/InterpolatingMicrosphere.class
- org/apache/commons/math3/analysis/interpolation/InterpolatingMicrosphere2D.class
[truncated: 1,222 more entries]
