# Supplementary material for: Smooth 2D manifold extraction from 3D image stack
Source: Nat Commun. 2017 May 31;8:15554. doi: 10.1038/ncomms15554 (PMC5499208; doi:10.1038/ncomms15554)
Supplement: Supplementary Software — The Supplementary Software file is a compressed zip file that contains the Smooth Manifold Extraction plugin for NIH Fiji/ImageJ. Unzip and place the JAR file in the plugins folder of Fiji or ImageJ software to make the "SME Stacking" plugin available from the Fiji/ImageJ Plugins menu. Future versions of the plugin will be available directly from https://github.com/biocompibens/SME. [file ncomms15554-s8.zip › META-INF/MANIFEST.MF]

Manifest-Version: 1.0
Ant-Version: Apache Ant 1.9.4
Created-By: 1.7.0_75 (Oracle Corporation)
