# Supplementary material for: Smooth 2D manifold extraction from 3D image stack
Source: Nat Commun. 2017 May 31;8:15554. doi: 10.1038/ncomms15554 (PMC5499208; doi:10.1038/ncomms15554)
Supplement: Supplementary Software — The Supplementary Software file is a compressed zip file that contains the Smooth Manifold Extraction plugin for NIH Fiji/ImageJ. Unzip and place the JAR file in the plugins folder of Fiji or ImageJ software to make the "SME Stacking" plugin available from the Fiji/ImageJ Plugins menu. Future versions of the plugin will be available directly from https://github.com/biocompibens/SME. [file ncomms15554-s8.zip › plugins.config]

# Name: OpenCV Match Template Plugin
# Description:
# Author: Elton Rexhepaj
# Plugins , "SME Stacking - WIDE FIELD", SME_PROJECTION_SRC.SME_Plugin_Simple_BFIELD
# Plugins , "SME Stacking - CONFOCAL", SME_PROJECTION_SRC.SME_Plugin_Simple_CONF
Plugins, "SME Stacking", SME_PROJECTION_SRC.SME_Plugin_Simple
